# Supplementary material for: Studying Axon-Astrocyte Functional Interactions by 3D Two-Photon Ca2+ Imaging: A Practical Guide to Experiments and “Big Data” Analysis
Source: Front Cell Neurosci. 2018 Apr 13;12:98. doi: 10.3389/fncel.2018.00098 (PMC5908897; doi:10.3389/fncel.2018.00098)
Supplement: Supplementary file 1 [file Presentation1.ZIP]

Archive with 4 entries (4 files):
- Gaussian_Filter5D.jar
- MultiRoi_TZ_Profiler.jar
- Correlation_Calculator.jar
- README installation instructions.txt
