# Supplementary material for: Studying Axon-Astrocyte Functional Interactions by 3D Two-Photon Ca2+ Imaging: A Practical Guide to Experiments and “Big Data” Analysis
Source: Front Cell Neurosci. 2018 Apr 13;12:98. doi: 10.3389/fncel.2018.00098 (PMC5908897; doi:10.3389/fncel.2018.00098)
Supplement: Supplementary file 1 [file Presentation1.ZIP › README installation instructions.txt]

To install
1) Copy the JAR files inside the Plugins folder of ImageJ.
2) Restart ImageJ
3) Load your data as a stack or hyperstack. Convert to 32 bits if needed.
4) The new plugins should now be visible under the "Plugins" menu of ImageJ
5) Absolutely no warranty or liability, expressed or implied!
6) As with all untrusted code, for added security use a virtual machine/environment to run ImageJ
Example VM programs are "Oracle VM VirtualBox" (free for academic users) or Virtual PC (free for most Windows users).
